# Supplementary material for: Wastewater Membrane Bioreactors: A Comprehensive Review of Explainable Artificial Intelligence and Digital Twin Applications
Source: Membranes (Basel). 2026 May 21;16(5):181. doi: 10.3390/membranes16050181 (PMC13208125; doi:10.3390/membranes16050181)
Supplement: Supplementary file 1 [file membranes-16-00181-s001.zip]

Archive with 1 entries (1 files):
- membranes-4280886-supplementary.pdf
